# Supplementary material for: Structural changes in the COPD lung and related heterogeneity
Source: PLoS One. 2017 May 25;12(5):e0177969. doi: 10.1371/journal.pone.0177969 (PMC5444650; doi:10.1371/journal.pone.0177969)
Supplement: S1 Table — Tindex denotes the nonlinear index, η denotes the hysteresivity coefficient and G denotes the tissue damping. (XLSX) [file pone.0177969.s001.xlsx]

## Sheet: Sheet1
COPD GOLD II				COPD GOLD III				COPD GOLD IV
T index	G	eta		T index	G	eta		Tindex	G_COPD4	eta_COPD4
0.75789	11.6384	1.3764		0.8893	7.89389	0.7265		0.9836	4.10515	0.6055
0.76797	10.9909	1.2998		0.8912	7.2444	0.6668		0.9838	3.6974	0.5556
0.77259	10.4542	1.2363		0.8913	1.57102	0.6185		0.9856	3.2497	0.5154
0.77574	9.99927	1.1825		0.8915	6.28645	0.5786		0.9858	2.9224	0.4822
0.77826	9.60687	1.1361		0.8972	5.92006	0.5449		0.9855	2.53164	0.4541
0.780675	8.9597	1.0596		0.9156	5.33204	0.4908		0.9879	5.35657	0.409
0.79443	8.221	0.9722		0.9168	4.68641	0.4313		0.9888	4.91584	0.3594
0.79674	7.6593	0.9058		0.9172	4.21441	0.3879		0.9915	4.2658	0.3232
0.797475	6.96034	0.8231		0.9183	3.65089	0.336		0.9924	4.01718	0.28
0.797895	12.4697	1.3764		0.9186	8.33244	0.7265		0.9928	3.61817	0.5812
0.85302	11.776	1.2998		0.9189	7.64687	0.6668		0.9935	3.18006	0.5334
0.865725	11.2009	1.2363		0.9254	7.59663	0.6185		0.9945	2.85977	0.4948
0.86625	10.7135	1.1825		0.926	6.63569	0.5786		0.9959	2.47739	0.4629
0.867615	10.2931	1.1361		0.9365	6.24895	0.5449
0.877275	9.59968	1.0596		0.9515	5.62826	0.4908
0.878745	8.80822	0.9722
0.88788	8.20639	0.9058
0.89397	7.45751	0.8231
For statistical measures we have used the Matlab platform and more speciffically fucntions as: Anova and ttest to analyze if there is statistical difference between groups.
